# Supplementary material for: Implementation of World Health Organization Integrated Management of Childhood Illnesses (IMCI) Guidelines for the Assessment of Pneumonia in the Under 5s in Rural Malawi
Source: PLoS One. 2016 May 17;11(5):e0155830. doi: 10.1371/journal.pone.0155830 (PMC4871345; doi:10.1371/journal.pone.0155830)
Supplement: S1 File — (XLSX) [file pone.0155830.s001.xlsx]

## Sheet: Equipment checklist
Observation Code	Child health passport	Diagnostic aid	Pen	Respiratory Timer	Thermometer	Pulse Oximeter	Stetoscope	Total
1	1	1	1	1	0	1	1	6
2	1	1	1	1	0	1	1	6
3	1	1	1	1	0	1	1	6
4	1	1	1	1	0	1	1	6
5	1	1	1	1	0	1	1	6
6	1	1	1	1	0	1	1	6
7	1	1	1	1	0	1	1	6
8	1	1	1	1	0	0	0	4
9	1	1	1	1	0	0	0	4
10	1	1	1	1	0	1	1	6
11	1	1	1	1	0	0	0	4
12	1	1	1	1	0	0	0	4
13	1	1	1	1	0	1	1	6
14	1	1	1	1	0	0	0	4
15	1	1	1	1	0	0	0	4
16	1	1	1	0	1	0	1	5
17	1	1	1	1	1	0	1	6
18	1	1	1	1	1	0	1	6
19	1	1	1	1	1	0	1	6
20	1	1	1	1	1	0	1	6
21	1	1	1	1	1	0	1	6
22	1	1	1	1	1	0	1	6
23	1	1	1	1	1	0	1	6
24	1	1	1	1	1	0	1	6
25	1	1	1	1	1	0	1	6
26	1	1	1	1	1	0	1	6
27	1	1	1	1	1	0	1	6
28	1	1	1	1	1	0	1	6
29	1	1	1	1	1	0	1	6
30	1	1	1	1	1	0	1	6
31	1	1	1	1	1	0	1	6
32	1	1	1	1	1	0	1	6
33	1	1	1	1	1	0	1	6
34	1	1	1	1	1	0	1	6
35	1	1	1	1	1	0	1	6
36	1	1	1	1	1	0	1	6
37	1	1	1	1	1	0	1	6
38	1	1	1	1	0	0	1	5
39	1	1	1	1	1	0	1	6
40	1	1	1	1	1	0	1	6
41	1	1	1	1	1	0	1	6
42	1	1	1	1	1	0	1	6
43	1	1	1	1	1	0	1	6
44	1	1	1	1	1	0	1	6
45	1	1	1	1	1	0	1	6
46	1	1	1	1	1	0	1	6
47	1	1	1	1	1	0	1	6
48	1	1	1	1	1	0	1	6
49	1	1	1	1	1	0	1	6
50	1	1	1	1	1	0	1	6
51	1	1	1	1	1	0	1	6
52	1	1	1	1	1	0	1	6
53	1	1	1	1	1	0	1	6
54	1	1	1	1	1	0	1	6
55	1	1	1	1	1	1	1	7
56	1	1	1	1	1	1	1	7
57	1	1	1	1	1	1	1	7
58	1	1	1	1	1	1	1	7
59	1	1	1	1	1	1	1	7
60	1	1	1	1	1	1	1	7
61	1	1	1	1	1	1	1	7
62	1	1	1	1	0	0	1	5
63	1	1	1	1	1	1	1	7
64	1	1	1	1	1	1	1	7
65	1	1	1	1	1	1	1	7
66	1	1	1	1	1	1	1	7
67	1	1	1	1	1	1	1	7
68	1	1	1	1	1	1	1	7
69	1	1	1	1	1	1	1	7
70	1	1	1	1	1	1	1	7
71	1	0	1	1	1	1	0	5
72	1	0	1	1	1	1	0	5
73	1	0	1	1	1	1	0	5
74	1	0	1	1	1	1	0	5
75	1	0	1	1	1	1	0	5
76	1	0	1	1	1	1	1	6
77	1	0	1	1	1	1	1	6
78	1	0	1	1	1	1	1	6
79	1	0	1	1	1	1	1	6
80	1	0	1	1	1	1	1	6
81	1	0	1	1	1	1	1	6
82	1	0	1	1	1	1	1	6
83	1	0	1	1	1	1	1	6
84	1	0	1	1	1	1	1	6
85	1	0	1	1	1	1	1	6
86	1	0	1	1	1	1	1	6
87	1	0	1	1	1	1	1	6
88	1	0	1	1	1	1	1	6
89	1	0	1	1	1	1	1	6
90	1	0	1	1	1	1	1	6
91	1	0	1	1	1	1	1	6
92	1	0	1	1	1	1	1	6
93	1	0	1	1	1	1	1	6
94	1	0	1	1	1	1	1	6
95	1	0	1	1	1	1	1	6
96	1	0	1	1	1	1	1	6
97	1	0	1	1	1	1	1	6
98	1	0	1	0	1	0	1	4
99	1	0	1	0	1	0	1	4
100	1	0	1	0	1	0	1	4
101	1	0	1	0	1	0	1	4
102	1	0	1	0	1	0	1	4
103	1	0	1	0	1	0	1	4
104	1	0	1	0	1	0	1	4
105	1	0	1	0	1	0	1	4
106	1	0	1	1	1	1	1	6
107	1	0	1	1	1	1	1	6
108	1	0	1	1	1	1	1	6
109	1	0	1	1	1	1	1	6
110	1	0	1	1	1	1	1	6
111	1	0	1	1	1	1	1	6
112	1	0	1	1	1	1	1	6
113	1	0	1	1	1	1	1	6
114	1	0	1	1	1	1	1	6
115	1	0	1	1	1	1	1	6
116	1	0	1	1	1	1	1	6
117	1	0	1	1	1	1	1	6
118	1	1	1	1	1	1	1	7
119	1	1	1	1	1	1	1	7
120	1	1	1	1	1	1	1	7
121	1	1	1	1	1	1	1	7
122	1	1	1	1	1	1	1	7
123	1	1	1	1	1	1	1	7
124	1	1	1	1	1	1	1	7
125	1	1	1	1	1	1	1	7
126	1	1	1	1	1	1	1	7
127	1	1	1	1	1	1	1	7
128	1	1	1	1	1	1	1	7
129	1	1	1	1	1	1	1	7
130	1	1	1	1	1	1	1	7
131	1	1	1	1	1	1	1	7
132	1	1	1	1	1	1	1	7
133	1	1	1	1	1	1	1	7
134	1	1	1	1	1	1	1	7
135	1	1	1	1	1	1	1	7
136	1	1	1	1	1	1	1	7
137	1	1	1	1	1	1	1	7
138	1	1	1	1	1	1	1	7
139	1	1	1	1	1	1	1	7
140	1	1	1	1	1	1	1	7
141	1	1	1	1	1	1	1	7
142	1	1	1	1	1	1	1	7
143	1	1	1	1	1	1	1	7
144	1	1	1	1	1	1	1	7
145	1	1	1	1	1	1	1	7
146	1	1	1	1	1	1	1	7
147	1	1	1	1	1	1	1	7
148	1	1	1	1	1	1	1	7
149	1	1	1	1	1	1	1	7
150	1	1	1	1	1	1	1	7
151	1	1	1	1	1	1	1	7
152	1	1	1	1	1	1	1	7
153	1	1	1	1	1	1	1	7
154	1	1	1	1	1	1	1	7
155	1	1	1	1	1	1	1	7
156	1	1	1	1	1	1	1	7
157	1	1	1	1	0	1	0	5
158	1	1	1	1	0	1	0	5
159	1	1	1	1	0	1	0	5
160	1	1	1	1	0	1	0	5
161	1	1	1	1	0	1	0	5
162	1	1	1	1	0	1	0	5
163	1	0	1	0	1	0	1	4
164	1	0	1	0	1	0	1	4
165	1	0	1	0	1	0	1	4
166	1	0	1	0	1	0	1	4
167	1	0	1	0	1	0	1	4
168	1	0	1	0	1	0	1	4
169	1	0	1	0	1	0	1	4
170	1	0	1	0	1	0	1	4
171	1	0	1	0	1	0	1	4
172	1	0	1	0	1	0	1	4
173	1	0	1	0	1	0	1	4
174	1	0	1	1	1	1	1	6
175	1	0	1	1	1	1	1	6
176	1	0	1	1	0	0	1	4
Key
0= No
1= Yes

## Sheet: Clinical observations
Question 1 Ask reason for clinic visit	Question 2 Ask childs age	Question 3 Measured temperature	Question 4 Cough/difficulty breathing	Question 5 Stridor/Grunting/Wheezing	Question 6 Signs of respiratory distress	Question 7 Conscious Level	Question 8 Convulsions	Question 9 Ability to drink/breastfeed	Question 10 Vomiting	Question 11 Oxygen saturation	Question 12 Presence of Fever	Question 13 Tachypnoea	Total number of assessments
1	1	0	1	1	1	1	0	1	0	0	1	1	9
1	1	0	1	1	1	1	0	1	0	0	1	1	9
1	1	0	1	1	1	1	0	0	0	0	1	1	8
1	1	0	1	1	1	1	0	0	0	0	1	1	8
1	1	0	1	1	1	1	0	0	0	0	1	1	8
1	0	0	1	1	1	1	0	0	0	0	1	1	7
1	0	0	1	0	1	1	0	0	0	0	1	1	6
1	1	0	1	1	1	1	0	0	0	0	0	1	7
1	0	0	1	1	1	1	0	0	0	0	0	1	6
1	1	1	1	1	1	1	0	1	0	1	1	1	11
1	1	0	1	1	1	1	0	0	0	0	0	1	7
1	0	0	0	1	0	1	0	0	0	0	0	0	3
1	1	0	1	1	1	1	1	0	0	1	1	0	9
1	1	0	1	1	1	1	0	0	0	0	0	1	7
1	1	0	0	1	1	1	0	0	0	0	0	0	5
1	1	1	1	1	1	1	0	0	0	0	1	0	8
1	1	1	1	1	1	1	0	0	0	0	1	0	8
1	1	1	1	1	1	1	0	1	0	0	1	1	10
1	1	1	1	1	1	1	0	1	0	0	1	0	9
1	1	1	1	1	1	1	0	1	0	0	1	1	10
1	1	1	1	1	1	1	0	0	0	0	1	0	8
1	1	1	1	0	1	1	0	0	0	0	1	1	8
1	1	1	1	1	1	1	0	0	0	0	1	0	8
1	1	1	0	1	1	1	0	0	1	0	1	0	8
1	1	1	1	1	1	1	0	0	0	0	1	1	9
1	1	1	1	1	1	1	0	0	0	0	1	0	8
1	1	1	1	1	1	1	0	0	1	0	1	0	9
1	1	1	1	1	1	1	0	0	0	0	1	0	8
1	1	1	0	1	1	1	0	0	0	0	1	0	7
1	1	0	1	1	1	1	0	1	0	0	0	1	8
1	1	0	1	1	0	1	0	0	0	0	0	0	5
1	1	0	1	1	1	1	0	1	0	0	0	1	8
1	1	0	1	1	1	1	0	1	0	0	0	1	8
1	1	1	1	1	1	1	0	1	0	0	1	1	10
1	0	1	1	1	1	1	0	1	0	0	1	0	8
1	0	1	1	1	1	1	0	1	0	0	1	0	8
1	0	1	1	1	1	1	0	0	0	0	1	0	7
1	1	1	1	1	1	1	0	0	0	0	1	1	9
1	1	1	1	1	1	1	0	0	0	0	1	0	8
1	1	1	1	1	1	1	0	1	0	0	1	0	9
1	1	1	1	1	1	1	0	0	0	0	1	0	8
1	1	1	1	1	0	1	0	0	0	0	1	0	7
1	0	0	1	1	0	0	0	0	0	0	0	0	3
1	1	0	1	1	0	1	0	1	0	0	0	0	6
1	1	0	1	1	1	1	0	0	0	0	0	0	6
1	0	0	0	1	0	1	0	0	0	0	0	0	3
1	1	1	1	1	1	1	0	1	1	0	1	0	10
1	0	1	1	1	0	1	0	0	0	0	1	0	6
1	1	1	0	1	0	1	0	0	0	0	0	0	5
1	1	0	1	1	1	1	0	0	0	0	0	0	6
1	1	1	0	1	0	1	0	1	1	0	1	0	8
1	1	1	1	1	1	1	0	1	0	0	1	0	9
1	1	1	1	1	0	1	0	1	0	0	1	0	8
1	1	1	1	1	0	1	0	0	0	0	1	0	7
1	0	1	1	1	1	1	0	1	0	0	1	1	9
1	1	1	1	1	1	1	0	0	0	0	1	0	8
1	0	0	1	1	1	1	0	0	0	0	0	0	5
1	1	1	1	1	1	1	0	1	1	0	1	0	10
1	1	0	1	1	1	1	0	1	0	0	0	1	8
1	0	1	1	1	1	1	0	0	1	0	1	0	8
1	0	1	1	1	1	1	0	0	0	0	1	0	7
1	0	0	1	1	1	1	0	0	0	0	0	0	5
1	0	0	1	1	1	1	0	0	0	0	1	0	6
1	0	0	1	1	1	1	0	1	0	0	0	0	6
1	0	1	1	1	1	1	0	1	0	0	1	0	8
1	0	1	1	1	1	1	0	0	0	0	1	0	7
1	0	1	1	1	1	1	0	0	1	0	1	0	8
1	1	0	1	1	1	1	0	1	1	0	0	0	8
1	1	1	1	1	1	1	0	1	1	1	1	1	12
1	1	1	1	1	1	1	0	1	1	1	1	1	12
1	1	0	1	1	1	1	0	1	1	0	0	1	9
1	1	0	1	1	1	1	0	0	1	0	0	1	8
1	1	0	1	1	1	1	0	0	0	0	0	1	7
1	1	0	1	1	1	1	0	1	1	0	0	1	9
1	1	0	1	1	1	0	0	0	0	0	0	1	6
1	0	1	1	1	1	1	0	0	0	0	1	1	8
1	1	1	1	1	1	1	0	1	1	1	1	1	12
1	1	1	1	1	1	1	0	0	0	0	1	1	9
1	0	1	1	1	1	1	0	0	1	0	1	1	9
1	1	1	1	1	1	1	0	0	0	1	1	1	10
1	1	1	1	1	1	1	0	0	1	0	1	1	10
1	0	1	1	1	1	1	0	0	1	0	1	1	9
1	0	1	1	1	1	1	0	1	0	0	1	1	9
1	1	1	1	1	1	1	1	1	1	1	1	1	13
1	0	1	1	1	1	1	0	0	1	0	1	1	9
1	0	1	1	1	1	1	1	1	1	1	1	1	12
1	1	1	1	1	1	1	1	1	1	1	1	1	13
1	0	1	1	1	1	1	0	0	1	0	1	0	8
1	1	1	1	1	1	1	1	1	1	1	1	1	13
1	1	1	1	1	1	1	1	0	0	1	1	1	11
1	0	1	1	1	1	1	1	1	1	1	1	1	12
1	1	1	1	1	1	1	1	1	1	1	1	1	13
1	1	1	1	1	1	1	1	1	1	1	1	1	13
1	1	1	1	1	1	1	1	1	1	1	1	1	13
1	0	1	1	1	1	1	0	0	0	0	1	1	8
1	0	1	1	1	1	1	0	0	1	0	1	1	9
1	1	1	1	1	1	1	0	1	1	0	1	1	11
1	1	1	1	1	1	1	0	1	1	0	1	0	10
1	1	1	1	1	1	1	0	1	1	0	1	0	10
1	1	1	1	1	1	1	0	1	1	0	1	0	10
1	0	1	1	1	1	1	1	1	1	0	1	0	10
1	1	1	1	1	1	1	1	1	1	0	1	0	11
1	0	1	1	1	1	1	0	1	1	0	1	0	9
1	0	1	1	1	1	1	0	0	1	0	1	0	8
1	0	1	1	1	1	1	0	0	1	0	1	0	8
1	1	1	1	1	1	1	0	0	1	1	1	1	11
1	1	1	1	1	1	1	0	0	1	1	1	1	11
1	1	1	1	1	1	1	1	1	1	1	1	1	13
1	1	1	1	1	1	1	0	1	1	1	1	1	12
1	1	1	1	1	1	1	1	1	1	1	1	1	13
1	1	1	1	1	1	1	0	0	1	1	1	1	11
1	1	1	1	1	1	1	1	1	1	1	1	1	13
1	1	1	1	1	1	1	1	0	0	1	1	1	11
1	1	1	1	1	1	1	0	0	1	1	1	1	11
1	1	1	1	1	1	1	0	0	0	1	1	1	10
1	1	1	1	1	1	1	0	0	1	1	1	1	11
1	1	1	1	1	1	1	1	0	1	1	1	1	12
1	1	1	1	1	1	1	1	1	1	1	1	1	13
1	1	0	1	1	1	1	1	1	1	0	0	1	10
1	1	0	1	1	1	1	0	1	1	1	1	1	11
1	1	1	1	1	1	1	0	0	1	1	1	1	11
1	1	1	1	1	0	1	1	1	1	0	1	0	10
1	1	1	0	1	1	1	1	0	1	0	1	0	9
1	1	1	1	1	1	1	0	1	0	1	1	1	11
1	1	1	1	1	1	1	1	1	1	1	1	1	13
1	0	0	0	1	0	1	1	1	0	1	1	1	8
1	0	1	1	1	1	1	0	0	0	0	1	0	7
1	1	1	1	1	1	1	1	1	0	0	1	1	11
1	1	1	1	1	1	1	0	1	0	1	1	1	11
1	1	1	1	1	1	1	0	1	1	1	1	1	12
1	1	1	1	1	1	1	0	1	1	1	1	1	12
1	1	1	1	1	1	1	0	0	0	1	1	1	10
1	1	1	1	1	1	1	0	1	0	1	1	1	11
1	1	1	1	1	1	1	1	0	1	1	1	1	12
1	1	1	1	1	1	1	0	1	1	0	1	0	10
1	1	1	1	1	1	1	0	0	0	0	1	0	8
1	1	1	1	1	1	1	0	1	1	1	1	1	12
1	1	1	1	1	1	1	0	1	1	1	1	1	12
1	1	1	1	1	1	1	1	1	1	0	1	1	12
1	1	1	1	1	1	1	1	1	0	1	1	1	12
1	1	0	1	1	1	1	0	1	0	0	1	1	9
1	1	1	0	1	1	1	1	1	0	0	1	1	10
1	1	1	1	1	1	1	0	1	1	1	1	1	12
1	1	1	1	1	1	1	0	1	1	1	1	1	12
1	1	1	1	1	1	1	0	1	1	1	1	1	12
1	1	1	1	1	1	1	0	1	1	1	1	1	12
1	1	1	1	1	1	1	0	1	1	1	1	1	12
1	1	1	1	1	1	1	0	1	1	1	1	1	12
1	1	1	1	1	1	1	0	1	1	1	1	1	12
1	1	1	1	1	1	1	1	1	1	1	1	1	13
1	1	1	1	1	1	1	0	1	1	1	1	1	12
1	1	1	1	1	1	1	0	1	0	1	1	1	11
1	1	1	1	1	1	1	0	1	1	1	1	1	12
1	1	1	1	1	1	1	0	1	1	1	1	1	12
1	1	1	1	1	1	1	0	1	1	1	1	1	12
1	1	1	1	1	1	1	0	0	0	1	1	1	10
1	1	0	1	1	1	1	0	1	1	1	0	1	10
1	1	0	1	1	1	1	0	1	1	1	1	1	11
1	1	0	1	1	1	1	0	1	0	1	1	1	10
1	1	0	1	1	1	1	0	1	0	1	0	1	9
1	1	0	1	1	1	1	0	1	1	1	1	1	11
1	1	0	1	1	1	1	0	1	0	1	1	1	10
1	0	0	1	0	0	1	0	0	1	0	0	0	4
1	1	0	1	0	0	1	0	1	0	0	1	0	6
1	1	0	0	0	0	1	0	1	0	0	1	0	5
1	1	0	1	0	0	1	0	1	0	0	1	0	6
1	0	0	1	0	0	1	0	1	1	0	0	0	5
1	0	0	1	0	0	1	0	1	0	0	1	0	5
1	1	0	1	0	0	0	1	1	1	0	1	0	7
1	1	0	1	1	1	1	0	1	1	0	1	0	9
1	1	0	1	1	1	1	0	1	0	0	0	0	7
1	1	0	0	0	0	1	0	0	1	0	0	0	4
1	1	0	1	1	1	1	0	0	0	0	0	0	6
1	0	1	1	1	1	1	0	1	1	0	1	1	10
1	1	1	1	1	1	1	0	0	1	0	1	1	10
1	1	0	1	1	1	1	0	0	0	0	1	1	8
Key
0= No
1= Yes

## Sheet: Clinician test scores
Clinician number	Test score out of 65	%
1	52	80
2	49	75.3846
3	55	84.6154
4	54	83.0769
5	46	70.7692
6	44	67.6923
7	54	83.0769
8	42	64.6154
9	52	80
10	50	76.9231
11	39	60
12	46	70.7692
13	43	66.1538
14	57	87.6923
15	55	84.6154
16	58	89.2308
17	47	72.3077
18	51	78.4615
19	53	81.5385
20	50	76.9231
21	49	75.3846
22	41	63.0769
23	49	75.3846
